# Supplementary material for: Solid-State Dewetting as a Driving Force for Structural Transformation and Magnetization Reversal Mechanism in FePd Thin Films
Source: Materials (Basel). 2022 Dec 22;16(1):92. doi: 10.3390/ma16010092 (PMC9821688; doi:10.3390/ma16010092)
Supplement: Supplementary file 1 [file materials-16-00092-s001.zip]

Archive with 1 entries (1 files):
- materials-2086765-supplementary.pdf
